# Supplementary material for: Increased transcription of TSPO, HDAC2, and HDAC6 in the amygdala of males with alcohol use disorder
Source: Brain Behav. 2020 Nov 20;11(2):e01961. doi: 10.1002/brb3.1961 (PMC7882159; doi:10.1002/brb3.1961)
Supplement: Supplementary file 1 — Table S1 [file BRB3-11-e01961-s001.xlsx]

## Sheet: Sheet1
Sample	Group	260/280	260/230	RIN		Sample	Group	260/280	260/230
NA-C-1	Control	2.1	2.5	6.8		PFC -C-1	Control	2.09	1.8
NA-C-2	Control	2.11	2.01	8		PFC -C-2	Control	2.06	2.34
NA-C-3	Control	2.12	2.13	5.5		PFC -C-3	Control	2.07	2.17
NA-C-4	Control	2.13	1.99	6.3		PFC -C-4	Control	2.08	2.36
NA-C-5	Control	2.11	2.46	7.1		PFC -C-5	Control	2.08	2.43
NA-C-6	Control	2.1	2.52	7.7		PFC -C-6	Control	2.06	2.26
NA-C-7	Control	2.13	2.13			PFC -C-7	Control	2.06	2.25
NA-C-8	Control	2.1	1.99			PFC -C-8	Control	2.07	2.29
NA-C-9	Control	2.1	2.57			PFC -C-9	Control	2.04	2.45
NA-C-10	Control	2.11	1.53			PFC -C-10	Control	2.08	1.97
NA-C-11	Control	2.11	2.32			PFC -C-11	Control	2.08	2.59
NA-C-12	Control	2.13	2.9			PFC -C-12	Control	2.07	2.16
NA-E-1	AUD	2.14	2.57	7.5		PFC -C-13	Control	2.07	2.51
NA-E-2	AUD	2.11	2.14	7.6		PFC-E-1	AUD	2.08	1.95
NA-E-3	AUD	2.12	2.3	6		PFC-E-2	AUD	2.06	2.39
NA-E-4	AUD	2.13	1.96	5.4		PFC-E-3	AUD	2.07	2.27
NA-E-5	AUD	2.1	2.3	7.1		PFC-E-4	AUD	2.06	2.26
NA-E-6	AUD	2.13	2.66	6.3		PFC-E-5	AUD	2.05	2.36
NA-E-7	AUD	2.08	2.42	6.3		PFC-E-6	AUD	2.07	2.47
NA-E-8	AUD	2.12	2.02			PFC-E-7	AUD	2.06	2.46
NA-E-9	AUD	2.11	2.69			PFC-E-8	AUD	2.07	2.57
HIPP-C-1	Control	2.03	1.95			PFC-E-9	AUD	2.09	2.44
HIPP-C-2	Control	2.13	2.31			PFC-E-10	AUD	2.07	2.55
HIPP-C-3	Control	2.13	1.91			PFC-E-11	AUD	2.08	2.59
HIPP-C-4	Control	2.09	2.55			AMY-C-1	Control	2.12	2.45
HIPP-C-5	Control	2.13	2.17			AMY-C-2	Control	2.11	2.5
HIPP-C-6	Control	2.12	1.99			AMY-C-3	Control	2.11	2.46
HIPP-C-7	Control	2.12	1.87			AMY-C-4	Control	2.11	2.31
HIPP-C-8	Control	2.14	2.34			AMY-C-5	Control	2.1	2.31
HIPP-C-9	Control	2.11	1.92			AMY-C-6	Control	2.09	2.44
HIPP-C-10	Control	2.15	2.23			AMY-C-7	Control	2.11	2.56
HIPP-C-11	Control	2.13	2.46			AMY-C-8	Control	2.09	2.03
HIPP-C-12	Control	2.11	2.36			AMY-C-9	Control	2.11	1.81
HIPP-C-13	Control	2.14	2.35			AMY-C-10	Control	2.1	2.01
HIPP-E-1	AUD	2.07	1.91			AMY-C-11	Control	2.11	2.45
HIPP-E-2	AUD	2.07	1.91			AMY-C-12	Control	2.08	2.41
HIPP-E-3	AUD	2.11	1.94			AMY-C-13	Control	2.08	2.28
HIPP-E-4	AUD	2.13	2.56			AMY-E-1	AUD	2.12	2.6
HIPP-E-5	AUD	2.13	2.36			AMY-E-2	AUD	2.13	2.59
HIPP-E-6	AUD	2.05	1.25			AMY-E-3	AUD	2.08	2.29
HIPP-E-7	AUD	2.15	1.95			AMY-E-4	AUD	2.11	2.21
HIPP-E-8	AUD	2.12	2.38			AMY-E-5	AUD	2.11	2.39
HIPP-E-9	AUD	2.02	1.98			AMY-E-6	AUD	2.09	2.41
HIPP-E-10	AUD	2.02	1.91			AMY-E-7	AUD	2.1	2.44
HIPP-E-11	AUD	2.09	1.9			AMY-E-8	AUD	2.09	2.18
						AMY-E-9	AUD	2.11	2.05
						AMY-E-10	AUD	2.12	1.69
						AMY-E-11	AUD	2.13	2.85
